# Supplementary material for: Isolation of Myenteric and Submucosal Plexus from Mouse Gastrointestinal Tract and Subsequent Co-Culture with Small Intestinal Organoids
Source: Cells. 2024 May 10;13(10):815. doi: 10.3390/cells13100815 (PMC11120043; doi:10.3390/cells13100815)
Supplement: Supplementary file 1 [file cells-13-00815-s001.zip]

Archive with 2 entries (2 files):
- Cells_Revised_Supplementary_Figures.pdf
- Cells_Supplementary_Videos.zip
